# Supplementary material for: SFX-01 is therapeutic against myeloproliferative disorders caused by activating mutations in Shp2
Source: EMBO Mol Med. 2025 Jul 10;17(8):2115–36. doi: 10.1038/s44321-025-00267-7 (PMC12340136; doi:10.1038/s44321-025-00267-7)
Supplement: Supplementary file 4 — Source data Fig. 1 [file 44321_2025_267_MOESM4_ESM.zip]

Archive with 7 entries (6 files):
- Fig1/
- Fig1/Fig1A.tif
- Fig1/Fig1B-1 % DMSO.TIF
- Fig1/Fig1B-10 uM SFN.TIF
- Fig1/Fig1B-100 uM SFN.TIF
- Fig1/Fig1C.tif
- Fig1/Fig1D.tif
