# Supplementary material for: SFX-01 is therapeutic against myeloproliferative disorders caused by activating mutations in Shp2
Source: EMBO Mol Med. 2025 Jul 10;17(8):2115–36. doi: 10.1038/s44321-025-00267-7 (PMC12340136; doi:10.1038/s44321-025-00267-7)
Supplement: Supplementary file 5 — Source data Fig. 2 [file 44321_2025_267_MOESM5_ESM.zip › Fig2/Fig2A-C and G.xlsx]

## Sheet: Fig2A
SFX-01 (µM)
0	0.899244	0.919063	0.92729
0.007	0.754774	0.802453	0.81872
0.014	0.731464	0.751408	0.708404
0.027	0.577022	0.551033	0.574716
0.054	0.520431	0.545112	0.525417
0.109	0.274122	0.260535	0.258478
0.219	0.0769871	0.0746188	0.0672021
0.438	0.0221899	0.0237886	0.0223314
0.875	0.0162349	0.0157425	0.0156364

## Sheet: Fig2B
	SFX-01 14 nM			SFX-01 54 nM			SFX-01 109 nM
0	0.899244	0.919063	0.92729	0.899244	0.919063	0.92729	0.899244	0.919063	0.92729
0.5	0.731464	0.751408	0.708404	0.520431	0.545112	0.525417	0.274122	0.260535	0.258478
1	0.733147	0.715571	0.67612	0.332084	0.322362	0.261221	0.100671	0.085775	0.189858
2	0.277799	0.27836	0.261034	0.0632756	0.0723127	0.0713155	0.0362264	0.0397167	0.0349176
4	0.0379092	0.0368497	0.0405892	0.0220163	0.0228265	0.021393	0.0164037	0.016422	0.0165682
6	0.0233874	0.02158	0.0222656	0.0158113	0.0163338	0.0166686	0.0154018	0.0153614	0.0154371

## Sheet: Fig2C
		- IRS1				+ IRS1
SFX-01	–	0.970833	1.02001	0.911237	1.02291	1.32899	1.58184	1.47595	1.2422
	+	0.373135	0.279402	0.242371	0.310646	0.334369	0.274194	0.317011	0.399173

## Sheet: Fig2G
Time	Shp2 WT			Shp2 (C333/367S)			Shp2 (C333/459S)
2	570.078	528.232	889.965	797.597	961.047	469.688	248.803	488.913	690.095
4	10.3778	79.6577	32.0208	481.078	297.176	623.005	255.791	783.166	567.58
