# Supplementary material for: SFX-01 is therapeutic against myeloproliferative disorders caused by activating mutations in Shp2
Source: EMBO Mol Med. 2025 Jul 10;17(8):2115–36. doi: 10.1038/s44321-025-00267-7 (PMC12340136; doi:10.1038/s44321-025-00267-7)
Supplement: Supplementary file 6 — Source data Fig. 3 [file 44321_2025_267_MOESM6_ESM.zip]

Archive with 5 entries (4 files):
- Fig3/
- Fig3/Fig3A-B.xlsx
- Fig3/Fig3C.tif
- Fig3/Fig3D.tif
- Fig3/Fig3E.tif
