# Supplementary material for: SFX-01 is therapeutic against myeloproliferative disorders caused by activating mutations in Shp2
Source: EMBO Mol Med. 2025 Jul 10;17(8):2115–36. doi: 10.1038/s44321-025-00267-7 (PMC12340136; doi:10.1038/s44321-025-00267-7)
Supplement: Supplementary file 6 — Source data Fig. 3 [file 44321_2025_267_MOESM6_ESM.zip › Fig3/Fig3A-B.xlsx]

## Sheet: Fig3A
		WT
SFX-01	–	0.684	0.768667	0.672667	0.75	0.654667	0.664	0.589333	0.702
	+	0.408667	0.368667	0.414	0.458667	0.328	0.360667	0.336667	0.422
		Ptpn11D61G(-/+)
SFX-01	–	3.34867	3.01133	3.548	3.66	3.24733	3.70467	3.35667	3.48533
	+	1.072	1.184	1.792	1.49467	1.028	1.27133	1.70333	1.23467

## Sheet: Fig3B
		WT
SFX-01	–	0.902936	1.02061	0.892774	1.37763
	+	1.03592	1.01885	1.00936	0.746896	0.772801
		Ptpn11D61G(-/+)
SFX-01	–	3.64942	3.17046	4.93325	6.34715	8.58173
	+	1.98945	2.43505	2.82556	2.67131	4.54134
