# Supplementary material for: SFX-01 is therapeutic against myeloproliferative disorders caused by activating mutations in Shp2
Source: EMBO Mol Med. 2025 Jul 10;17(8):2115–36. doi: 10.1038/s44321-025-00267-7 (PMC12340136; doi:10.1038/s44321-025-00267-7)
Supplement: Supplementary file 7 — Source data Fig. 4 [file 44321_2025_267_MOESM7_ESM.zip]

Archive with 3 entries (2 files):
- Fig4/
- Fig4/Fig4A-F.xlsx
- Fig4/Fig4B.tif
