# Supplementary material for: SFX-01 is therapeutic against myeloproliferative disorders caused by activating mutations in Shp2
Source: EMBO Mol Med. 2025 Jul 10;17(8):2115–36. doi: 10.1038/s44321-025-00267-7 (PMC12340136; doi:10.1038/s44321-025-00267-7)
Supplement: Supplementary file 7 — Source data Fig. 4 [file 44321_2025_267_MOESM7_ESM.zip › Fig4/Fig4A-F.xlsx]

## Sheet: Fig4A
	WT				Ptpn11D61G(-/+)
SFX-01	before vehicle	after vehicle	before SFX-01	after SFX-01	before vehicle	after vehicle	before SFX-01	after SFX-01
	10	12.3333	21	14.3333	36	33.3333	45	14.6667
	6	26.5	24.6667	15.6667	28.6667	39	35.5	20
	13.6667	14	43	13.6667	21.6667	32	14.6667	21.6667
	17.3333	8.5	21	14	30.6667	42	50.6667	19.6667
	16	16.6667	17	11.6667	29.6667	38.3333	16.5	13.3333
	9	12	15	7.66667	25.3333	30.6667	20.3333	19.6667
	17.3333	12	7	6	19.3333	28	17.3333	17
	14.6667	12	19.6667	7.33333	28	33.3333	12	15.6667
	13.3333	17.3333	10	12	7	30.6667	25.3333	16.6667
	13.6667	22.5	14	8	36.6667	28	22.6667	18
	22.3333	19	11.3333	11.3333	14.6667	17.3333	28.6667	14
	17.6667	22.6667	12.3333	6	11	30		14
	22	14	16.6667	8	13	32.6667		12
	8.66667	22	8.33333	14	17	36		17
				10.5		25.3333
						21.3333

## Sheet: Fig4B
		WT
SFX-01	–	12.3333	26.5	14	8.5	16.6667	12	12	12	17.3333	22.5	19	22.6667	14	22
	+	14.3333	15.6667	13.6667	14	11.6667	7.66667	6	7.33333	12	8	11.3333	6	8	14	10.5
		Ptpn11D61G(-/+)
SFX-01	–	33.3333	39	32	42	38.3333	30.6667	28	33.3333	30.6667	28	17.3333	30	32.6667	36	25.3333	21.3333
	+	14.6667	20	21.6667	19.6667	13.3333	19.6667	17	15.6667	16.6667	18	14	14	12	17

## Sheet: Fig4C
		WT
SFX-01	–	12.86	16.17	16.92	26.1	9.89	24.13	18.39	18.12	19.67	17.01	10.91	0.68	13.12
	+	40.6	43.39	14	23.84	7.46	19.41	0.56	18.99	15.05	3.1	16.19	8.96	8.9
		Ptpn11D61G(-/+)
SFX-01	–	18.85	8.18	32.39	66.26	73.14	42.7	16.91	23.73	11.74
	+	52.3	34.17	15.15	21.22	19.45	30.6	3.83	1.94	38.5	1.87	20.65	11.66	14.35

## Sheet: Fig4D
	WT				Ptpn11D61G(-/+)
SFX-01	before vehicle	after vehicle	before SFX-01	after SFX-01	before vehicle	after vehicle	before SFX-01	after SFX-01
	18.3	20.23	18.01	21.44	27.86	20.33	41.49	38.75
	21.54	23.31	28.33	27.55	59.99	58.26	33.63	25.61
	25.04	21.28	26.38	29.19	51.25	66.61	30.92	27.91
	17.01	21.99	23.88	29.7	62.57	65.77	38.37	31.36
	22.35	22.69	16.41	27.9	49.67	59.69	40.26	26.81
	24.66	29.5	20.15	23.07	40.73	52.14	46.95	57.05
	28.28	29.82	23.35	30.5	40.34	47.67	47.83	49.37
	25.79	35.61	26.13	30.5	43.37	51.08	40.65	40.59
	28.84	27.19	24.1	23.07	32.66	36.12	43.24	44.99
	32.07	37.53	28.8	30.41	41.06	48.21	32.7	28.83
	22.67	27.45	33.49	30.95	39.41	35.96	57.16	51.52
	31.7	36.28	31.47	31.29	32.97	37.88	52.8	50.84
	23.12	34.54	26.65	31.93	41.76	42.48	33.13	32.92
	34.46	34.75	34.96	27.08			33.59	31.58
							44.48	48.21

## Sheet: Fig4E
		WT
SFX-01	–	1.93	1.77	-3.76	4.98	0.34	4.84	1.54	9.82	-1.65	5.46	4.78	4.58	11.42	0.29
	+	3.43	-0.78	2.81	5.82	11.49	2.92	7.15	4.37	-1.03	1.61	-2.54	-0.18	5.28	-7.88
		Ptpn11D61G(-/+)
SFX-01	–	-7.53	-1.73	15.36	3.2	10.02	11.41	7.33	7.71	3.46	7.15	-3.45	4.91	0.72
	+	-2.74	-8.02	-3.01	-7.01	-13.45	10.1	1.54	-0.06	1.75	-3.87	-5.64	-1.96	-0.21	-2.01	3.73

## Sheet: Fig4F
		WT
SFX-01	–	4.32	3.94	6.55	7.74	8.17	3.43	4.55	5.88	5.47	3.87	16.58	16.91	12.3	3.88
	+	20.55	17.3	17.25	12.76	22.27	6.54	3.77	3.85	4.81	3.72	8.73	3.13	5.04	2.1	4.2
		Ptpn11D61G(-/+)
SFX-01	–	6.2	3.33	10.31	9.7	12.17	14.36	13.8	19.68	19.31	7.05	5.15	6.47	7.01	11.5	6.3	8.6
	+	7.16	6.25	5.55	4.93	3.56	6.11	5.19	4.74	5.08	1.76	1.9	8.63
