# Supplementary material for: SFX-01 is therapeutic against myeloproliferative disorders caused by activating mutations in Shp2
Source: EMBO Mol Med. 2025 Jul 10;17(8):2115–36. doi: 10.1038/s44321-025-00267-7 (PMC12340136; doi:10.1038/s44321-025-00267-7)
Supplement: Supplementary file 8 — Source data Fig. 5 [file 44321_2025_267_MOESM8_ESM.zip › Fig5/Fig5A-F.xlsx]

## Sheet: Fig5A
phospho-STAT1 (Ser 727)/total STAT1 ratio
SFX-01	WT					Ptpn11D61G(-/+)
–	1.10252	1.3621	0.775331	0.834823	0.092453	2.95474	2.71579	3.14066	1.74519	2.80833
+	3.10367	1.41458	1.77077	3.16608	2.33677	6.10006	2.93519	3.22211	3.6458	3.50103
Cyclin D1/GAPDH ratio
	WT			Ptpn11D61G(-/+)
–	0.296242	0.11624	0.18026	0.137872	0.150403	0.105072
+	0.054418	0.041025	0.036046	0.016236	0.017356	0.0076025

## Sheet: Fig5B
	phospho-STAT1 (Ser 727)/GAPDH ratio
SFX-01	–	+
	0.193249	0.466409
	0.177436	0.502987
	0.106856	0.314612
	0.185225	0.896083
	Cyclin D1/GAPDH ratio
SFX-01	–	+
	0.109336	0.018293
	0.078984	0.0209
	0.123753	0.022807
	0.153011	0.018004

## Sheet: Fig5C
	G0-G1
0µM	59.3	60.1	55.3	73
1µM	75.4	74.1	75.5
5µM	90.9	92	90.6
25µM	91.9	91.5	92.1
100µM	88.4	88	89.5
250µM	77.6	83.7	85.9	84.7
	S
0µM	28.6	32.3	37	24.5
1µM	19.1	18.1	12.2
5µM	5.12	4.96	5.68
25µM	5.32	5.17	5.1
100µM	8.27	8.02	7.4
250µM	15.6	13.5	11.6	12.8
	G2/M
0µM	12	7.53	7.54	1.22
1µM	5.4	7.75	12.2
5µM	3.89	3.01	3.68
25µM	2.68	3.21	2.65
100µM	3.12	3.82	2.9
250µM	6.29	2.31	2.08	2.13

## Sheet: Fig5D
SFX-01
0µM	1	0.95
0.1µM	0.75	0.8	0.65
1µM	0.8	0.65	0.45
10µM	0.65	0.15	0.5	0.4	0.35
100µM	0	0	0

## Sheet: Fig5E
	SubG0
CB 0 μM	23.6	32.4	75.6
JMML 0 μM	35.8	83.7	74.8	45.1	20	14.7	17.4
CB 5 μM	22.1	23.5	61.7
JMML 5 μM	14.2	13.6	11.2	72.8	31.1	33.8	34.1
CB 25 μM	21.9	81.9	24.1
JMML 25 μM	9.45	10	13.7	19.3	18.5	18.9	18.9	26.6
CB 100 μM	87.7	26
JMML 100 μM	76.5	98.1	77.2	74.5	73.9	84	72.9	72.5
	G0G1
CB 0 μM	46.3	51.6	22.4
JMML 0 μM	52.1	14.2	21.5	46.7	69.7	74	67
CB 5 μM	46.5	44.4	32.6
JMML 5 μM	69.9	56.8	62.3	23	59	57.3	56.5
CB 25 μM	26.9	17.5	58.3
JMML 25 μM	55.5	56.8	61	64.8	63.9	51.4	65.1	56.7
CB 100 μM	4.47	22.1
JMML 100 μM	13.3	0.85	12.8	16.3	11.6	2.66	3.06	7.05
	S
CB 0 μM	11.6	10.5	1.46
JMML 0 μM	4.22	0.43	0.81	3.69	8.03	8.49	10.6
CB 5 μM	11.8	11.3	4.73
JMML 5 μM	8.56	8.98	9.56	0.74	6.14	5.84	5.49
CB 25 μM	18.5	0.39	12.1
JMML 25 μM	12.3	10.9	8.59	7.36	7.96	10.6	7.58	6.83
CB 100 μM	2.05	21.1
JMML 100 μM	2.8	0.31	2.87	2.37	2.22	1.47	2.44	3.5
	G2M
CB 0 μM	17.6	4.32	0.24
JMML 0 μM	7.62	0.063	0.1	0.93	0.94	1.67	4.29
CB 5 μM	18.7	19.9	0.71
JMML 5 μM	6.77	19.6	16.3	0.094	1.76	1.65	1.42
CB 25 μM	30.9	0.13	4.89
JMML 25 μM	21.7	21.2	16	7.83	9.09	18	7.79	9.26
CB 100 μM	5.45	29.5
JMML 100 μM	6.86	0.74	6.6	6.19	11.7	11.5	21.2	16.7

## Sheet: Fig5F
	CB
0µM	1	1	1	1	1	1	1	1	1	1	1	1	1	1
10µM	1	1	1	0.75
50µM	1	1	1	1	0.375	1	1	1	0.9	1	1	1	1	1	1	1	1
100µM	0.6	0.6	1	0.25	1	0.8	0.8	0.7	1	1	0.7	0.9	1	1	1	0.9	0.9	0.7	0.5
	JMML
0µM	1	1	1	1	1	1
10µM	1	1	1	1	1	0.25
50µM	0.5	0.9	0.8	1	1	0.5	0.66	0.25	0.25	0.33	0.33
100µM	0.2	0.5	0.1	0.1	0	0.25	0	0	0	0	0	0
